# Supplementary material for: Grain aphids (Sitobion avenae) with knockdown resistance (kdr) to insecticide exhibit fitness trade-offs, including increased vulnerability to the natural enemy Aphidius ervi
Source: PLoS One. 2020 Nov 10;15(11):e0230541. doi: 10.1371/journal.pone.0230541 (PMC7654777; doi:10.1371/journal.pone.0230541)
Supplement: S1 Data — (XLSX) [file pone.0230541.s001.xlsx]

## Sheet: Pop. Growth
Population Growth
	1						2						3						4						5						6						7						8
date	Plant 1	Plant 1	Plant 2	Plant 2	Plant 3	Plant 3	Plant 1	Plant 1	Plant 2	Plant 2	Plant 3	Plant 3	Plant 1	Plant 1	Plant 2	Plant 2	Plant 3	Plant 3	Plant 1	Plant 1	Plant 2	Plant 2	Plant 3	Plant 3	Plant 1	Plant 1	Plant 2	Plant 2	Plant 3	Plant 3	Plant 1	Plant 1	Plant 2	Plant 2	Plant 3	Plant 3	Plant 1	Plant 1	Plant 2	Plant 2	Plant 3	Plant 3	Plant 1	Plant 1	Plant 2	Plant 2	Plant 3	Plant 3
2019-02-11	3	3	3	3	3	3	3	3	3	3	3	3	3	3	3	3	3	3	3	3	3	3	3	3	3	3	3	3	3	3	3	3	3	3	3	3	3	3	3	3	3	3	3	3	3	3	3	3
Thursday 14th	4	12	7	9	9	4	3	3	8	12	6	3	12	3	4	4	27	4	3	3	10	5	6	5	8	11	3	3	3	3	5	5	7	5	8	13	21	3	6	11	16	6	23	4	5	6	12	5
Monday 18th	8	35	14	16	5	3	24	18	17	31	12	4	19	12	5	7	19	9	4	3	9	15	13	21	13	21	13	4	7	4	22	7	9	20	12	21	13	9	8	10	13	4	24	11	23	10	14	13
Thursday 21st	16	72	65	33	2	9	28	37	61	56	11	9	29	33	20	46	34	21	27	14	16	19	18	32	21	38	32	9	16	11	48	36	31	79	43	50	46	10	28	28	20	17	36	67	35	19	42	34
Monday 25th	20	80	64	38	6	19	33	48	50	80	28	12	36	82	11	50	67	77	29	12	34	69	27	44	27	58	34	12	18	28	50	47	70	101	60	54	73	17	37	44	65	38	48	82	57	24	86	60
Thursday 28th	25	114	170	48	14	46	16	87	59	154	79	48	117	114	3	55	69	120	25	36	94	100	48	68	60	105	60	15	24	43	120	50	79	114	63	70	80	8	61	65	75	63	65	174	49	30	131	99
Monday 4th	12	135	204	64	31	49	24	97	67	149	82	27	160	157	0	56	94	145	41	10	100	93	50	53	74	97	59	20	29	55	169	58	138	123	56	90	111	1	50	79	114	63	73	200	52	16	150	112
Thursday 7th	8	148	238	89	46	83	19	108	84	154	90	39	191	197	0	34	150	199	48	0	109	133	63	67	83	118	66	27	23	86	187	65	173	184	43	116	143	0	39	104	143	74	81	216	66	10	182	132
Monday 11th	0	144	222	91	38	69	7	125	99	189	112	61	200	206	0	26	151	188	40	2	119	180	85	98	94	109	77	27	20	43	205	61	180	222	25	82	164	0	21	157	172	68	80	273	70	3	179	166
Thursday 14th	2	106	206	80	37	83	1	117	104	201	137	64	183	176	0	20	164	194	39	0	144	216	72	110	112	157	71	35	21	19	215	60	192	241	17	75	166	2	17	149	180	76	54	243	81	1	185	198
	Sensitive							Resistant
	Cage 1	Cage 3	Cage 6	Cage 8		Average		Cage 2	Cage 4	Cage 5	Cage 7		Average
Monday 11th	3	3	3	3		3		3	3	3	3		3
Thursday 14th	7.5	9	7.16667	9.16667		8.20833		5.83333	5.33333	5.16667	10.5		6.70833
Monday 18th	13.5	11.8333	15.1667	15.8333		14.0833		17.6667	10.8333	10.3333	9.5		12.0833
Thursday 21st	32.8333	30.5	47.8333	38.8333		37.5		33.6667	21	21.1667	24.8333		25.1667
Monday 25th	37.8333	53.8333	63.6667	59.5		53.7083		41.8333	35.8333	29.5	45.6667		38.2083
Thursday 28th	69.5	79.6667	82.6667	91.3333		80.7917		73.8333	61.8333	51.1667	58.6667		61.375
Monday 4th	82.5	102	105.667	100.5		97.6667		74.3333	57.8333	55.6667	69.6667		64.375
Thursday 7th	102	128.5	128	114.5		118.25		82.3333	70	67.1667	83.8333		75.8333
Monday 11th	94	128.5	129.167	128.5		120.042		98.8333	87.3333	61.6667	97		86.2083
Thursday 14th	85.6667	122.833	133.333	127		117.208		104	96.8333	69.1667	98.3333		92.0833

## Sheet: kdr sens. behaviour
aphid	no. of kicks	no. of drops
1	3	0
2	19	0
3	10	0
4	11	0
5	21	0
6	6	0
7	7	0
8	15	0
9	6	0
10	13	0
11	10	0
12	18	0
13	4	0
14	4	0
15	10	0
16	13	0
17	14	0
18	8	1
19	17	0
20	4	0
average	10.65

## Sheet: kdr resist. behaviour
aphid	No. of kicks	No. of drops
1	15	0
2	12	0
3	3	0
4	5	1
5	9	0
6	9	0
7	17	0
8	8	0
9	14	0
10	14	0
11	20	0
12	7	0
13	9	0
14	8	1
15	13	0
16	15	0
17	1	1
18	12	0
19	7	0
20	9	0
average	10.35
